# Supplementary material for: The impact of VUS reclassification on reproductive decision making
Source: PLoS One. 2025 May 27;20(5):e0308771. doi: 10.1371/journal.pone.0308771 (PMC12111534; doi:10.1371/journal.pone.0308771)
Supplement: S1 Table — (XLSX) [file pone.0308771.s001.xlsx]

## Sheet: Real ACMG
Gene	Year	Total VUS	VUS->Patho	VUS->Likely patho	Total with conflict	% Conflic						2022-02-28
	2019	NA			0	#VALUE!
NEB	2022	1567	4	5	9	0.574346
DMD	2022	1553	9	5	14	0.901481
USH2A	2022	1511	20	35	55	3.63997
	2021	1320	3	3	6	0.454545
	2021	1294	6	4	10	0.772798
BLM	2022	1190	2	3	5	0.420168
	2021	1159	16	36	52	4.48663
PKHD1	2022	1042	13	40	53	5.08637
	2021	981	1	2	3	0.30581
CFTR	2022	958	75	58	133	13.8831
	2021	939	11	32	43	4.57934
	2019	871	4	2	6	0.688863
	2021	818	60	36	96	11.7359
POLG	2022	763	25	38	63	8.25688
GAA	2022	744	19	32	51	6.85484
PCDH15	2022	712	1	2	3	0.421348
	2019	707	2	1	3	0.424328
	2019	701	4	7	11	1.56919
	2021	638	14	18	32	5.01567
	2021	620	19	27	46	7.41935
	2021	591	1	1	2	0.338409
	2019	580	5	15	20	3.44828
	2019	578	15	13	28	4.84429
CEP290	2022	560	3	3	6	1.07143
ATP7B	2022	531	15	45	60	11.2994
	2019	492	0	1	1	0.203252
	2019	488	0	2	2	0.409836
	2021	460	10	26	36	7.82609
DYNC2H1	2022	456	14	15	29	6.35965
ELP1	2022	444	1	1	2	0.45045
	2021	440	1	2	3	0.681818
CC2D2A	2022	439	4	1	5	1.13895
COL7A1	2022	434	6	3	9	2.07373
ACADVL	2022	430	30	30	60	13.9535
	2019	426	11	12	23	5.39906
LRP2	2022	420	1	0	1	0.238095
	2019	411	1	5	6	1.45985
	2021	402	1	1	2	0.497512
	2021	393	6	2	8	2.03562
	2021	390	24	23	47	12.0513
	2021	378	1	2	3	0.793651
	2021	351	5	0	5	1.4245
ABCC8	2022	347	3	4	7	2.01729
TNXB	2022	330	0	1	1	0.30303
	2021	323	1	0	1	0.309598
FKTN	2022	322	1	3	4	1.24224
SLC37A4	2022	322	2	4	6	1.86335
SLC26A4	2022	305	7	18	25	8.19672
clcn1	2022	304	7	7	14	4.60526
	2021	303	1	1	2	0.660066
AHI1	2022	290	3	1	4	1.37931
	2021	287	3	4	7	2.43902
fkrp	2022	286	3	1	4	1.3986
PAH	2022	281	20	53	73	25.9786
	2021	281	0	2	2	0.711744
X-Linked: ABCD1	2022	263	2	16	18	6.84411
	2021	258	4	9	13	5.03876
CBS	2022	256	10	6	16	6.25
	2021	248	10	4	14	5.64516
	2019	247	3	1	4	1.61943
	2019	245	1	0	1	0.408163
	2021	244	16	38	54	22.1311
	2019	244	0	1	1	0.409836
	2019	231	5	10	15	6.49351
	2021	226	7	5	12	5.30973
CPT2	2022	224	4	6	10	4.46429
	2019	224	0	0	0	0
NPHS1	2022	223	2	5	7	3.13901
	2021	220	3	0	3	1.36364
GLA	2022	219	10	16	26	11.8721
DHCR7	2022	212	9	12	21	9.90566
ABCA3	2022	212	2	1	3	1.41509
	2021	211	0	9	9	4.2654
FANCC	2022	206	0	0	0	0
SMPD1	2022	206	6	12	18	8.73786
ARSA	2022	206	11	5	16	7.76699
	2021	205	3	0	3	1.46341
CNGB3	2022	203	2	2	4	1.97044
	2019	202	0	0	0	0
	2021	199	8	8	16	8.0402
	2021	199	1	0	1	0.502513
SLC19A3	2022	197	0	0	0	0
	2021	195	2	4	6	3.07692
	2021	193	3	7	10	5.18135
AIRE	2022	190	1	1	2	1.05263
SLC26A2	2022	189	0	1	1	0.529101
GALT	2022	188	8	14	22	11.7021
EVC2	2022	188	3	3	6	3.19149
	2021	187	4	2	6	3.20856
	2019	186	1	2	3	1.6129
	2019	184	0	0	0	0
	2021	184	7	5	12	6.52174
	2021	182	2	2	4	2.1978
BBS2	2022	177	1	2	3	1.69492
	2021	174	31	14	45	25.8621
GNPTAB	2022	174	3	0	3	1.72414
	2019	174	0	0	0	0
	2021	174	8	9	17	9.77011
	2019	172	6	6	12	6.97674
ALPL	2022	172	12	9	21	12.2093
GJB2	2022	171	13	11	24	14.0351
ACADM	2022	171	14	13	27	15.7895
	2021	170	0	0	0	0
CYP27A1	2022	170	9	6	15	8.82353
MCPH1	2022	169	1	0	1	0.591716
PRF1	2022	167	3	3	6	3.59281
	2021	166	0	0	0	0
	2021	165	14	10	24	14.5455
IDUA	2022	165	0	1	1	0.606061
MCCC2	2022	162	4	7	11	6.79012
	2019	162	4	4	8	4.93827
	2021	157	9	2	11	7.00637
MMUT	2022	156	2	4	6	3.84615
	2021	156	0	0	0	0
	2021	156	2	0	2	1.28205
HEXA	2022	155	11	8	19	12.2581
	2021	154	0	1	1	0.649351
	2019	153	2	0	2	1.30719
	2021	153	0	0	0	0
	2019	153	1	0	1	0.653595
	2021	152	12	9	21	13.8158
BTD	2022	151	22	14	36	23.8411
	2019	149	2	4	6	4.02685
PMM2	2022	149	6	12	18	12.0805
ERCC2	2022	149	4	1	5	3.3557
	2019	149	1	0	1	0.671141
GBE1	2022	148	5	10	15	10.1351
	2021	145	3	0	3	2.06897
	2021	143	3	4	7	4.8951
ARX	2022	143	0	1	1	0.699301
OCA2	2022	142	9	15	24	16.9014
MMACHC	2022	141	4	5	9	6.38298
	2021	140	0	0	0	0
	2021	139	1	1	2	1.43885
	2021	138	4	2	6	4.34783
	2021	137	53	11	64	46.7153
	2021	136	7	3	10	7.35294
	2021	136	5	9	14	10.2941
L1CAM	2022	136	2	1	3	2.20588
	2021	134	1	1	2	1.49254
	2021	134	0	2	2	1.49254
HPS1	2022	134	0	2	2	1.49254
SLC6A8	2022	134	1	0	1	0.746269
	2021	133	4	4	8	6.01504
BCKDHB	2022	132	8	9	17	12.8788
	2019	130	27	8	35	26.9231
	2019	130	6	1	7	5.38462
XPC	2022	129	2	2	4	3.10078
	2019	124	5	2	7	5.64516
HBB	2022	123	11	3	14	11.3821						2021-01-02
FAH	2022	122	4	5	9	7.37705
	2021	120	6	4	10	8.33333
	2019	120	2	0	2	1.66667
MVK	2022	120	1	1	2	1.66667
	2019	119	0	0	0	0
	2019	118	7	6	13	11.0169
AGXT	2022	118	2	0	2	1.69492
	2019	117	0	0	0	0
	2019	117	0	0	0	0
	2021	115	2	0	2	1.73913
	2019	115	5	0	5	4.34783
MLC1	2022	115	3	2	5	4.34783
	2021	114	2	4	6	5.26316
F8	2022	114	1	5	6	5.26316
	2019	111	0	0	0	0
	2019	111	3	7	10	9.00901
ASL	2022	110	5	10	15	13.6364
	2021	110	0	1	1	0.909091
CHRNE	2022	109	1	2	3	2.75229
	2021	109	3	3	6	5.50459
	2021	108	2	2	4	3.7037
	2019	108	7	4	11	10.1852
	2021	108	3	2	5	4.62963
ACAT1	2022	108	2	6	8	7.40741
G6PC	2022	107	2	2	4	3.73832
	2021	106	0	0	0	0
	2019	104	5	10	15	14.4231
	2021	104	1	2	3	2.88462
	2019	104	2	2	4	3.84615
	2019	103	1	0	1	0.970874
DHDDS	2022	103	1	0	1	0.970874
MCOLN1	2022	103	0	0	0	0
	2019	103	42	5	47	45.6311
	2021	101	1	1	2	1.9802
	2021	100	0	4	4	4
	2019	99	0	0	0	0
	2021	98	3	7	10	10.2041
	2021	97	0	1	1	1.03093
	2021	97	1	1	2	2.06186
	2019	97	0	2	2	2.06186
AFF2	2022	97	0	0	0	0
RPGR	2022	97	0	2	2	2.06186
	2019	96	1	1	2	2.08333
	2021	95	1	1	2	2.10526
	2019	94	5	2	7	7.44681
	2021	93	7	2	9	9.67742						2019-02-04
ALDOB	2022	93	6	5	11	11.828
ANO10	2022	93	1	1	2	2.15054
GBA	2022	93	4	5	9	9.67742
	2019	92	2	2	4	4.34783
GRIP1	2022	91	0	1	1	1.0989
	2021	91	1	0	1	1.0989
	2021	89	2	2	4	4.49438
	2021	89	0	1	1	1.1236
AGA	2022	89	1	2	3	3.37079
CLRN1	2022	89	1	2	3	3.37079
	2021	88	3	0	3	3.40909
	2021	88	0	0	0	0
DLD	2022	88	0	0	0	0
	2019	87	0	0	0	0
	2021	87	1	0	1	1.14943
RARS2	2022	85	0	4	4	4.70588
	2019	83	1	0	1	1.20482
	2021	83	0	0	0	0
	2021	83	1	3	4	4.81928
	2021	82	1	1	2	2.43902
	2019	81	1	0	1	1.23457
	2021	81	1	2	3	3.7037
CCDC88C	2022	79	0	0	0	0
	2019	78	1	0	1	1.28205
RNASEH2B	2022	78	3	0	3	3.84615
	2019	77	0	0	0	0
	2021	77	0	0	0	0
	2021	76	0	1	1	1.31579
	2019	74	1	2	3	4.05405
OTC	2022	74	7	2	9	12.1622
TMEM216	2022	73	0	1	1	1.36986
	2019	72	1	1	2	2.77778
	2021	72	0	0	0	0
	2019	71	0	0	0	0
	2021	71	0	2	2	2.8169
	2019	70	3	3	6	8.57143
	2019	70	0	0	0	0
	2021	68	0	0	0	0
	2019	68	0	0	0	0
	2019	68	0	0	0	0
HPS3	2022	67	0	0	0	0
HBA2	2022	65	3	1	4	6.15385
	2019	64	2	1	3	4.6875
	2019	64	0	0	0	0
	2019	64	2	1	3	4.6875
	2019	63	0	0	0	0
	2021	63	4	3	7	11.1111
	2021	63	3	1	4	6.34921
BBS1	2022	61	0	1	1	1.63934
	2021	61	0	3	3	4.91803
	2019	60	0	0	0	0
	2019	60	1	1	2	3.33333
	2021	60	0	1	1	1.66667
TYR	2022	59	2	3	5	8.47458
	2021	59	0	0	0	0
	2019	58	2	1	3	5.17241
	2019	58	1	0	1	1.72414
	2019	58	0	0	0	0
	2019	57	1	1	2	3.50877
	2019	55	3	2	5	9.09091
MID1	2022	55	0	0	0	0
	2019	54	0	1	1	1.85185
	2019	54	1	0	1	1.85185
	2019	54	0	0	0	0
	2021	53	0	0	0	0
	2019	51	0	0	0	0
	2019	51	0	0	0	0
NAGA	2022	51	2	2	4	7.84314
F9	2022	51	0	2	2	3.92157
ASPA	2022	50	3	7	10	20
	2019	49	0	1	1	2.04082
	2019	49	0	0	0	0
	2019	48	0	1	1	2.08333
HBA1	2022	48	0	0	0	0
	2019	47	1	0	1	2.12766
	2019	47	0	0	0	0
	2021	47	0	0	0	0
	2019	46	0	0	0	0
	2021	45	3	6	9	20
	2021	45	1	2	3	6.66667
cyp27b1	2022	45	5	2	7	15.5556
SMN1	2022	45	2	1	3	6.66667
	2021	44	0	0	0	0
	2019	44	0	0	0	0
	2021	44	0	0	0	0
	2019	44	0	0	0	0
	2021	43	2	1	3	6.97674
	2019	43	2	0	2	4.65116
	2019	42	0	0	0	0
	2019	39	1	0	1	2.5641
FMO3	2022	39	1	0	1	2.5641
	2021	39	1	0	1	2.5641
	2021	39	10	4	14	35.8974
	2021	39	2	0	2	5.12821
	2021	39	0	0	0	0
TF	2022	38	0	0	0	0
	2021	37	0	0	0	0
	2019	37	1	1	2	5.40541
	2019	37	0	0	0	0
	2019	36	3	1	4	11.1111
	2019	33	3	0	3	9.09091
	2019	32	0	0	0	0
	2019	29	0	0	0	0
CYP11A1	2022	28	1	1	2	7.14286
	2021	27	0	0	0	0
	2021	26	1	0	1	3.84615
	2019	25	0	1	1	4
	2019	25	0	0	0	0
	2019	24	0	0	0	0
	2019	24	0	0	0	0
	2019	24	0	0	0	0
	2019	23	1	0	1	4.34783
FMR1	2022	23	0	0	0	0
FXN	2022	21	1	0	1	4.7619
	2019	19	0	0	0	0
	2019	19	5	2	7	36.8421
	2019	17	0	0	0	0
	2019	16	0	0	0	0
	2019	15	0	0	0	0
	2021	15	0	0	0	0
	2019	14	0	0	0	0
	2019	13	0	0	0	0
	2019	13	0	0	0	0
	2021	13	1	0	1	7.69231
NR0B1	2022	13	0	0	0	0
	2019	10	0	0	0	0
	2021	10	0	0	0	0
RS1	2022	9	2	0	2	22.2222
	2019	8	0	0	0	0
	2019	7	0	0	0	0
	2019	6	1	0	1	16.6667
SCO2	2022	5	0	0	0	0
	2021	5	0	0	0	0
	2019	5	0	0	0	0
	2021	4	1	0	1	25
	2021	2	0	0	0	0
	2019	2	0	0	0	0
CYP21A2	2022	1	0	0	0	0
	2021	1	1	0	1	100
	2019	1	1	0	1	100
	2019	1	0	0	0	0
		1
PLP1	2022	0	1	0	1	NA

## Sheet: Cancer
Cancer Gene		Total VUS	VUS->Patho	VUS->Likely patho	Total with conflict	% Conflict		Autosomal Recessive Risk
ATM	2022	3631	6	13	19	0.523272	AR	AR Risk			Year	Total VUS	Avg VUS	Avg Total % Conflict	Total VUS->path	Total VUS->Likley patho	Total # with confllict	Total genes with conflict	Total Genes
	2021	3219	5	8	13	0.403852	AR	AR Risk	21 genes		2019	25492	1213.9	0.01	166	147	313	21
	2019	2041	0	2	2	0.0979912	AR	AR Risk			2021	37551	1788	0.014	229	277	506	21
BARD1	2022	1558	2	3	5	0.320924	AR				2022	42166	2007.9	1.78	372	434	806	21
	2021	1397	3	3	6	0.429492	AR
	2019	899	1	0	1	0.111235	AR
BRCA1	2022	3965	117	78	195	4.91803	AD	AR Risk									1.22784
	2021	3574	74	39	113	3.16172	AD	AR Risk									1.3475
	2019	2626	67	33	100	3.80807	AD	AR Risk									1.91149
BRCA2	2022	6853	82	69	151	2.20341	AD	AR Risk
	2021	6208	54	43	97	1.5625	AD	AR Risk
	2019	4593	42	25	67	1.45874	AD	AR Risk
BRIP1	2022	2124	3	18	21	0.988701	AR	AR Risk									Year	Total VUS	Avg VUS
	2021	1898	2	11	13	0.684932	AR	AR Risk									2019	25492	1213.9
	2019	1142	1	0	1	0.0875657	AR	AR Risk									2021	37551	1788
CDH1	2022	1613	3	5	8	0.49597	AD										2022	42166	2007.9
	2021	1428	2	1	3	0.210084	AD
	2019	931	1	2	3	0.322234	AD
CDKN2A	2022	553	4	10	14	2.53165	AD
	2021	478	3	11	14	2.92887	AD										Year	Total VUS	Total # with confllict	Overall % Conflict
	2019	299	2	1	3	1.00334	AD										2019	25492	313	1.22784
CHEK2	2022	1463	8	29	37	2.52905	AR										2021	37551	506	1.3475
	2021	1324	7	24	31	2.34139	AR										2022	42166	806	1.91149
	2019	877	6	8	14	1.59635	AR													p=.12
MSH2	2022	2331	17	25	42	1.8018	AD	AR Risk
	2021	2086	4	15	19	0.910834	AD	AR Risk
	2019	1550	4	15	19	1.22581	AD	AR Risk
MLH1	2022	1604	28	26	54	3.36658	AD	AR Risk
	2021	1404	9	13	22	1.56695	AD	AR Risk
	2019	1069	11	16	27	2.52572	AD	AR Risk
MSH6	2022	3321	16	26	42	1.26468	AD	AR Risk
	2021	2961	4	14	18	0.607903	AD	AR Risk
	2019	2030	4	7	11	0.541872	AD	AR Risk
PMS2	2022	1819	6	13	19	1.04453	AD
	2021	1603	3	10	13	0.810979	AD
	2019	1083	3	4	7	0.646353	AD	AR Risk
EPCAM	2022	110	1	0	1	0.909091	AD	AR Risk
	2021	96	1	0	1	1.04167	AD	AR Risk
	2019	99	1	0	1	1.0101	AR	AR Risk
NBN	2022	1319	5	6	11	0.833965	AR	AR Risk
	2021	1167	3	3	6	0.514139	AR	AR Risk
	2019	736	1	0	1	0.13587	AR
NF1	2022	3473	40	39	79	2.27469	AD
	2021	2952	30	17	47	1.59214	AD
	2019	1762	11	9	20	1.13507	AD
PALB2	2022	2199	3	11	14	0.636653	AR	AR Risk
	2021	1983	3	10	13	0.655572	AR	AR Risk
	2019	1223	2	6	8	0.654129	AR	AR Risk
PTEN	2022	909	15	16	31	3.41034	AD
	2021	807	11	12	23	2.85006	AD
	2019	614	5	4	9	1.4658	AD	AR Risk
RAD51C	2022	760	4	10	14	1.84211	AR	AR Risk
	2021	674	4	9	13	1.92878	AR	AR Risk
	2019	428	0	2	2	0.46729	AR
RAD51D	2022	639	1	8	9	1.40845	AR
	2021	556	1	7	8	1.43885	AR
	2019	351	0	4	4	1.1396	AR
STK11	2022	901	2	6	8	0.887902	AD
	2021	828	0	3	3	0.362319	AD
	2019	519	1	1	2	0.385356	AD
TP53	2022	1021	9	23	32	3.13418	AD
	2021	908	6	24	30	3.30396	AD
	2019	620	3	8	11	1.77419	AD
								665

## Sheet: Sheet6
	Total VUS	VUS->Patho	VUS->Likely patho	Total with conflict	% Conflict
	3631	6	13	19	0.523272
	1558	2	3	5	0.320924
	3965	117	78	195	4.91803
	6853	82	69	151	2.20341
	2124	3	18	21	0.988701
	1613	3	5	8	0.49597
	553	4	10	14	2.53165
	1463	8	29	37	2.52905
	2331	17	25	42	1.8018
	1604	28	26	54	3.36658
	3321	16	26	42	1.26468
	1819	6	13	19	1.04453
	110	1	0	1	0.909091
	1319	5	6	11	0.833965
	3473	40	39	79	2.27469
	2199	3	11	14	0.636653
	909	15	16	31	3.41034
	760	4	10	14	1.84211
	639	1	8	9	1.40845
	901	2	6	8	0.887902
	1021	9	23	32	3.13418
	42166	372	434	806	37.326
	2007.9	17.7143	20.6667	38.381	1.77743
					21

## Sheet: 2019
Gene	Total VUS	VUS->Patho	VUS->Likely patho	Total with conflict	% Conflic
PLP1	1	1	0	1	100
BTD	103	42	5	47	45.6311
cyp27b1	19	5	2	7	36.8421		0.368421
GALT	130	27	8	35	26.9231
FXN	6	1	0	1	16.6667
PAH	104	5	10	15	14.4231
GBA	36	3	1	4	11.1111
ACADM	118	7	6	13	11.0169					2022	26965	0.061
GJB2	108	7	4	11	10.1852											#DIV/0!
ASL	55	3	2	5	9.09091
OTC	33	3	0	3	9.09091
GLA	111	3	7	10	9.00901
BCKDHB	70	3	3	6	8.57143
HEXA	94	5	2	7	7.44681											#DIV/0!
ACADVL	172	6	6	12	6.97674
ATP7B	231	5	10	15	6.49351					2019	13278	0.0726
clcn1	124	5	2	7	5.64516
AGA	37	1	1	2	5.40541
POLG	426	11	12	23	5.39906
CYP27A1	130	6	1	7	5.38462
HBB	58	2	1	3	5.17241					Year	Total VUS	Avg # VUS	Avg Total % Conflict	Total VUS->path	Total VUS->Likley patho	Total variants with conflict	Total genes with conflict	Total Genes
CBS	162	4	4	8	4.93827
CFTR	578	15	13	28	4.84429
ALDOB	64	2	1	3	4.6875
MCCC2	64	2	1	3	4.6875
CLRN1	43	2	0	2	4.65116
ARSA	115	5	0	5	4.34783
PMM2	92	2	2	4	4.34783
TYR	23	1	0	1	4.34783					2021	22434	198.5	0.0694	481	465	946	90	113
CNGB3	74	1	2	3	4.05405
DHCR7	149	2	4	6	4.02685					Year	Total VUS	Total % Conflict
ASPA	25	0	1	1	4					2021	22434	0.0694
CPT2	104	2	2	4	3.84615
AIRE	57	1	1	2	3.50877
USH2A	580	5	15	20	3.44828														1 with no VUS
OCA2	60	1	1	2	3.33333
FAH	72	1	1	2	2.77778
ERCC2	39	1	0	1	2.5641					2019	13278	387	2.9146
TNXB	47	1	0	1	2.12766											#DIV/0!
MMACHC	96	1	1	2	2.08333
RARS2	48	0	1	1	2.08333
X-Linked: ABCD1	97	0	2	2	2.06186
MVK	49	0	1	1	2.04082
CHRNE	54	0	1	1	1.85185
PRF1	54	1	0	1	1.85185
MLC1	58	1	0	1	1.72414
EVC2	120	2	0	2	1.66667
DYNC2H1	247	3	1	4	1.61943					2021	22434	946	4.21681
SLC26A4	186	1	2	3	1.6129					Year	Total VUS	Total variants with conflict	Overall % Conflict
PKHD1	701	4	7	11	1.56919
GAA	411	1	5	6	1.45985
ABCC8	153	2	0	2	1.30719
MMUT	78	1	0	1	1.28205
AGXT	81	1	0	1	1.23457
AHI1	83	1	0	1	1.20482
NPHS1	103	1	0	1	0.970874
DMD	871	4	2	6	0.688863
SMPD1	149	1	0	1	0.671141
fkrp	153	1	0	1	0.653595
NEB	707	2	1	3	0.424328														1 with no VUS
BLM	488	0	2	2	0.409836
SLC37A4	244	0	1	1	0.409836
CC2D2A	245	1	0	1	0.408163
PCDH15	492	0	1	1	0.203252
LRP2	224	0	0
CEP290	202	0	0							2022	26965	1297	4.80994
FKTN	184	0	0
ELP1	174	0	0
ABCA3	119	0	0
COL7A1	117	0	0
MCPH1	117	0	0
FANCC	111	0	0
SLC26A2	99	0	0
ALPL	87	0	0
SLC19A3	77	0	0
IDUA	71	0	0
BBS2	70	0	0
ARX	68	0	0
L1CAM	68	0	0
GNPTAB	64	0	0
GRIP1	63	0	0
XPC	60	0	0							2019	13278	119.1	0.0726	228	159	387	64	112
HPS1	58	0	0
AFF2	54	0	0
GBE1	51	0	0										p=.02
ANO10	51	0	0
SLC6A8	49	0	0
TMEM216	47	0	0
ACAT1	46	0	0
DHDDS	44	0	0
DLD	44	0	0
MCOLN1	42	0	0
MID1	37	0	0
CCDC88C	32	0	0
HPS3	29	0	0
RNASEH2B	25	0	0
NAGA	24	0	0
TF	24	0	0
RPGR	24	0	0
FMO3	19	0	0
BBS1	17	0	0
F8	16	0	0
SMN1	15	0	0
FMR1	14	0	0
CYP11A1	13	0	0
HBA2	13	0	0
F9	10	0	0
HBA1	8	0	0
NR0B1	7	0	0
SCO2	5	0	0
CYP21A2	2	0	0							2022	26965	240	0.061	572	725	1297	98	112
RS1	1	0	0
G6PC
Total	13278	228	159	387
Average	118.554	2.03571	1.41964	6.04688	7.16435
					64

## Sheet: 2021
Gene	Year	Total VUS	VUS->Patho	VUS->Likely patho	Total with conflict	% Conflic
PLP1	2021	1	1	0	1	100
BTD	2021	137	53	11	64	46.7153
TYR	2021	44			0
CYP21A2	2021	2			0
cyp27b1	2021	39	10	4	14	35.8974
GALT	2021	174	31	14	45	25.8621
RS1	2021	4	1	0	1	25
PAH	2021	244	16	38	54	22.1311
ASPA	2021	45	3	6	9	20
ACADM	2021	165	14	10	24	14.5455
GJB2	2021	152	12	9	21	13.8158
ACADVL	2021	390	24	23	47	12.0513
CFTR	2021	818	60	36	96	11.7359
GBA	2021	63	4	3	7	11.1111
PMM2	2021	136	5	9	14	10.2941
ASL	2021	98	3	7	10	10.2041
GLA	2021	174	8	9	17	9.77011
HBB	2021	93	7	2	9	9.67742
BCKDHB	2021	120	6	4	10	8.33333
DHCR7	2021	199	8	8	16	8.0402
ATP7B	2021	460	10	26	36	7.82609
FXN	2021	13	1	0	1	7.69231
POLG	2021	620	19	27	46	7.41935
HEXA	2021	136	7	3	10	7.35294
CYP27A1	2021	157	9	2	11	7.00637
SMN1	2021	43	2	1	3	6.97674
NAGA	2021	45	1	2	3	6.66667
ARSA	2021	184	7	5	12	6.52174
FANCC	2021	170			0
OTC	2021	63	3	1	4	6.34921
MMACHC	2021	133	4	4	8	6.01504
clcn1	2021	248	10	4	14	5.64516
OCA2	2021	109	3	3	6	5.50459
CBS	2021	226	7	5	12	5.30973
FAH	2021	114	2	4	6	5.26316
SMPD1	2021	193	3	7	10	5.18135
HBA2	2021	39	2	0	2	5.12821
SLC26A4	2021	258	4	9	13	5.03876
DHDDS	2021	83			0
SLC19A3	2021	156			0
GAA	2021	638	14	18	32	5.01567
RARS2	2021	61	0	3	3	4.91803
TF	2021	37			0
MCCC2	2021	143	3	4	7	4.8951
AGA	2021	83	1	3	4	4.81928
MLC1	2021	108	3	2	5	4.62963
MCOLN1	2021	88			0
PKHD1	2021	939	11	32	43	4.57934
ALDOB	2021	89	2	2	4	4.49438
USH2A	2021	1159	16	36	52	4.48663
MMUT	2021	138	4	2	6	4.34783
X-Linked: ABCD1	2021	211	0	9	9	4.2654
ACAT1	2021	100	0	4	4	4
CYP11A1	2021	26	1	0	1	3.84615
CCDC88C	2021	53			0
XPC	2021	108	2	2	4	3.7037
TMEM216	2021	68			0
CLRN1	2021	81	1	2	3	3.7037
MCPH1	2021	153			0
ERCC2	2021	88	3	0	3	3.40909
CPT2	2021	187	4	2	6	3.20856
SCO2	2021	5			0
NPHS1	2021	195	2	4	6	3.07692
G6PC	2021	104	1	2	3	2.88462
F8	2021	71	0	2	2	2.8169
FMO3	2021	39	1	0	1	2.5641
ABCC8	2021	287	3	4	7	2.43902
ANO10	2021	82	1	1	2	2.43902
CNGB3	2021	182	2	2	4	2.1978
TNXB	2021	95	1	1	2	2.10526
GNPTAB	2021	145	3	0	3	2.06897
BBS1	2021	44			0
MVK	2021	97	1	1	2	2.06186
DYNC2H1	2021	393	6	2	8	2.03562
GBE1	2021	101	1	1	2	1.9802
AGXT	2021	115	2	0	2	1.73913
RNASEH2B	2021	60	0	1	1	1.66667
BBS2	2021	134	1	1	2	1.49254
ALPL	2021	134	0	2	2	1.49254
SLC26A2	2021	166			0
AHI1	2021	205	3	0	3	1.46341
PRF1	2021	139	1	1	2	1.43885
IDUA	2021	140			0
CC2D2A	2021	351	5	0	5	1.4245
RPGR	2021	76	0	1	1	1.31579
EVC2	2021	156	2	0	2	1.28205
HBA1	2021	27			0
SLC6A8	2021	87	1	0	1	1.14943
GRIP1	2021	89	0	1	1	1.1236
HPS1	2021	106			0
HPS3	2021	59			0
L1CAM	2021	91	1	0	1	1.0989
CHRNE	2021	97	0	1	1	1.03093
DLD	2021	77			0
ARX	2021	110	0	1	1	0.909091
COL7A1	2021	378	1	2	3	0.793651
DMD	2021	1294	6	4	10	0.772798
FKTN	2021	281	0	2	2	0.711744
AFF2	2021	72			0
CEP290	2021	440	1	2	3	0.681818
SLC37A4	2021	303	1	1	2	0.660066
AIRE	2021	154	0	1	1	0.649351
F9	2021	39			0
FMR1	2021	15			0
ABCA3	2021	199	1	0	1	0.502513
ELP1	2021	402	1	1	2	0.497512
MID1	2021	47			0
NR0B1	2021	10			0
NEB	2021	1320	3	3	6	0.454545
fkrp	2021	220	1		1	0.454545
PCDH15	2021	591	1	1	2	0.338409
LRP2	2021	323	1	0	1	0.309598
BLM	2021	981	1	2	3	0.30581
Total		22434	481	465
Average		198.531	5.34444	5.22472		6.94261
						90

## Sheet: 2022
Gene	Year	Total VUS	VUS->Patho	VUS->Likely patho	Total with conflict	% Conflic
PAH	2022	281	20	53	73	25.98
BTD	2022	151	22	14	36	23.84
RS1	2022	9	2	0	2	22.22
CYP21A2	2022	1
ASPA	2022	50	3	7	10	20
OCA2	2022	142	9	15	24	16.9
ACADM	2022	171	14	13	27	15.79
cyp27b1	2022	45	5	2	7	15.56
GJB2	2022	171	13	11	24	14.04
ACADVL	2022	430	30	30	60	13.95
CFTR	2022	958	75	58	133	13.88
ASL	2022	110	5	10	15	13.64
BCKDHB	2022	132	8	9	17	12.88
HEXA	2022	155	11	8	19	12.26
ALPL	2022	172	12	9	21	12.21
OTC	2022	74	7	2	9	12.16
PMM2	2022	149	6	12	18	12.08
GLA	2022	219	10	16	26	11.87
ALDOB	2022	93	6	5	11	11.83
GALT	2022	188	8	14	22	11.7
HBB	2022	123	11	3	14	11.38
ATP7B	2022	531	15	45	60	11.3
GBE1	2022	148	5	10	15	10.14
DHCR7	2022	212	9	12	21	9.91
GBA	2022	93	4	5	9	9.68
CYP27A1	2022	170	9	6	15	8.82
SMPD1	2022	206	6	12	18	8.74
TYR	2022	59	2	3	5	8.47
FANCC	2022	206
POLG	2022	763	25	38	63	8.26
SLC26A4	2022	305	7	18	25	8.2
NAGA	2022	51	2	2	4	7.84
ARSA	2022	206	11	5	16	7.77
ACAT1	2022	108	2	6	8	7.41
FAH	2022	122	4	5	9	7.38
CYP11A1	2022	28	1	1	2	7.14
GAA	2022	744	19	32	51	6.85
X-Linked: ABCD1	2022	263	2	16	18	6.84
MCCC2	2022	162	4	7	11	6.79
SLC19A3	2022	197
SMN1	2022	45	2	1	3	6.67
MMACHC	2022	141	4	5	9	6.38
TF	2022	38
DYNC2H1	2022	456	14	15	29	6.36
CBS	2022	256	10	6	16	6.25
HBA2	2022	65	3	1	4	6.15
MCOLN1	2022	103
F8	2022	114	1	5	6	5.26
PKHD1	2022	1042	13	40	53	5.09
FXN	2022	21	1	0	1	4.76
RARS2	2022	85	0	4	4	4.71
clcn1	2022	304	7	7	14	4.61
CPT2	2022	224	4	6	10	4.46
MLC1	2022	115	3	2	5	4.35
CCDC88C	2022	79
F9	2022	51	0	2	2	3.92
MMUT	2022	156	2	4	6	3.85
RNASEH2B	2022	78	3	0	3	3.85
G6PC	2022	107	2	2	4	3.74
USH2A	2022	1511	20	35	55	3.64
PRF1	2022	167	3	3	6	3.59
SCO2	2022	5
AGA	2022	89	1	2	3	3.37
CLRN1	2022	89	1	2	3	3.37
ERCC2	2022	149	4	1	5	3.36
EVC2	2022	188	3	3	6	3.19
NPHS1	2022	223	2	5	7	3.14
XPC	2022	129	2	2	4	3.1
CHRNE	2022	109	1	2	3	2.75
FMO3	2022	39	1	0	1	2.56
L1CAM	2022	136	2	1	3	2.21
ANO10	2022	93	1	1	2	2.15
COL7A1	2022	434	6	3	9	2.07
RPGR	2022	97	0	2	2	2.06
ABCC8	2022	347	3	4	7	2.02
CNGB3	2022	203	2	2	4	1.97
SLC37A4	2022	322	2	4	6	1.86
GNPTAB	2022	174	3	0	3	1.72
BBS2	2022	177	1	2	3	1.69
AGXT	2022	118	2	0	2	1.69
MVK	2022	120	1	1	2	1.67
BBS1	2022	61	0	1	1	1.64
HPS1	2022	134	0	2	2	1.49
ABCA3	2022	212	2	1	3	1.42
fkrp	2022	286	3	1	4	1.3986
AHI1	2022	290	3	1	4	1.38
HBA1	2022	48
TMEM216	2022	73	0	1	1	1.37
FKTN	2022	322	1	3	4	1.24
CC2D2A	2022	439	4	1	5	1.14
HPS3	2022	67
GRIP1	2022	91	0	1	1	1.1
CEP290	2022	560	3	3	6	1.07
DLD	2022	88
AIRE	2022	190	1	1	2	1.05
DHDDS	2022	103	1	0	1	0.97
DMD	2022	1553	9	5	14	0.9
SLC6A8	2022	134	1	0	1	0.75
AFF2	2022	97
ARX	2022	143	0	1	1	0.7
IDUA	2022	165	0	1	1	0.61
MCPH1	2022	169	1	0	1	0.59
NEB	2022	1567	4	5	9	0.57
FMR1	2022	23
SLC26A2	2022	189	0	1	1	0.53
ELP1	2022	444	1	1	2	0.45
MID1	2022	55
NR0B1	2022	13
PCDH15	2022	712	1	2	3	0.42
PLP1	2022
BLM	2022	1190	2	3	5	0.42
TNXB	2022	330	0	1	1	0.3
LRP2	2022	420	1	0	1	0.24
Total		26965	572	725
Average		240.759	5.83673	7.39796	13.2347	6.13315
						98

## Sheet: Sheet7
		Genes w highest # of VUS						Highest Genes with % Conflicts
2019		2021		2022				2019	2021	2022
DMD	871	NEB
NEB	707	DMD
PKHD1	701	USH2A
USH2A	580	BLM
CFTR	578	PKHD1
PCDH15	492	CFTR
BLM	488	GAA
POLG	426	POLG
GAA	411	PCDH15
DYNC2H1	247	ATP7B
2019		Total in conflict					2021		Total in Conflict			2022		Total in Conflict
AR	AD	AR	AD				AR	AD	AR	AD		AR	AD	AR	AD			19
2041	2626	2	100				3219	3574	13	113		3631	3965	19	195	195		5
899	4593	1	67				1397	6208	6	97		1558	6853	5	151	151		195
1142	931	1	3				1898	1428	13	3		2124	1613	21	8	8		151
877	299	14	3				1324	478	31	14		1463	553	37	14	14		21
99	1550	1	19				1167	2086	6	19		1319	2331	11	42	42		8
736	1069	1	27				1983	1404	13	22		2199	1604	14	54	54		14
1223	2030	8	11				674	2961	13	18		760	3321	14	42	42		37
428	1083	2	7				556	1603	8	13		639	1819	9	19	19		42
351	1762	4	20					96		1			110		1	1		54
	614		9					2952		47			3473		79	79		42
	519		2					807		23			909		31	31		19
	620		11					828		3			901		8	8		1
	17696	34	279				12218	908		30			1021		32	32		11
								25333	103									79
																		14
										403		13693	28473	130	525			31
																		14
																		9
																		8
															655			32
																		806

## Sheet: 2022 Up to Date_8_29
Gene	Year	Total VUS	VUS->Patho	VUS->Likely patho	Total with conflict	% Conflic
PAH	2022	311	41	75	116	37.299
BTD	2022	178	28	29	57	32.0225
RS1	2022	17	0	1	1	5.88235
CYP21A2	2022	60	7	5	12	20
ASPA	2022	64	4	10	14	21.875
OCA2	2022	277	18	24	42	15.1625
ACADM	2022	189	32	31	63	33.3333
cyp27b1	2022	54	2	0	2	3.7037
GJB2	2022	178	22	31	53	29.7753
ACADVL	2022	526	42	58	100	19.0114
CFTR	2022	1052	96	91	187	17.7757
ASL	2022	128	19	17	36	28.125
BCKDHB	2022	146	9	13	22	15.0685
HEXA	2022	239	16	13	29	12.1339
ALPL	2022	214	27	30	57	26.6355
OTC	2022	87	16	3	19	21.8391
PMM2	2022	180	8	15	23	12.7778
GLA	2022	237	12	27	39	16.4557
ALDOB	2022	100	8	6	14	14
GALT	2022	208	19	30	49	23.5577
HBB	2022	127	16	4	20	15.748
ATP7B	2022	583	29	52	81	13.8937
GBE1	2022	195	11	12	23	11.7949
DHCR7	2022	226	15	23	38	16.8142
GBA	2022	62	4	7	11	17.7419
CYP27A1	2022	306	13	12	25	8.16993
SMPD1	2022	221	10	25	35	15.8371
TYR	2022	127	7	15	22	17.3228
FANCC	2022	171	1	1	2	1.16959
POLG	2022	972	38	55	93	9.5679
SLC26A4	2022	82	16	26	42	51.2195
NAGA	2022	72	3	2	5	6.94444
ARSA	2022	290	21	18	39	13.4483
ACAT1	2022	124	2	9	11	8.87097
FAH	2022	131	5	6	11	8.39695
CYP11A1	2022	32	1	1	2	6.25
GAA	2022	880	42	55	97	11.0227
X-Linked: ABCD1	2022	332	3	26	29	8.73494
MCCC2	2022	193	8	10	18	9.32642
SLC19A3	2022	252	2	3	5	1.98413
SMN1	2022	45	3	2	5	11.1111
MMACHC	2022	158	8	7	15	9.49367
TF	2022	41	0	0	0	0
DYNC2H1	2022	615	34	39	73	11.8699
CBS	2022	297	15	11	26	8.75421
HBA2	2022	66	0	0	0	0
MCOLN1	2022	126	0	1	1	0.793651
F8	2022	110	8	11	19	17.2727
PKHD1	2022	1137	28	64	92	8.09147
FXN	2022	22	2	1	3	13.6364
RARS2	2022	94	6	7	13	13.8298
clcn1	2022	353	14	21	35	9.91501
CPT2	2022	313	7	13	20	6.38978
MLC1	2022	127	4	2	6	4.72441
CCDC88C	2022	86	1	0	1	1.16279
F9	2022	55	3	2	5	9.09091
MMUT	2022	192	6	8	14	7.29167
RNASEH2B	2022	141	6	3	9	6.38298
G6PC	2022	0	0	0	0
USH2A	2022	2037	70	104	174	8.54197
PRF1	2022	231	2	10	12	5.19481
SCO2	2022	5	3	0	3	60
AGA	2022	92	2	5	7	7.6087
CLRN1	2022	109	1	3	4	3.66972
ERCC2	2022	260	7	8	15	5.76923
EVC2	2022	247	3	4	7	2.83401
NPHS1	2022	244	4	12	16	6.55738
XPC	2022	154	3	3	6	3.8961
CHRNE	2022	129	0	2	2	1.55039
FMO3	2022	40	2	0	2	5
L1CAM	2022	172	2	2	4	2.32558
ANO10	2022	93	1	2	3	3.22581
COL7A1	2022	707	12	9	21	2.9703
RPGR	2022	140	3	2	5	3.57143
ABCC8	2022	635	51	100	151	23.7795
CNGB3	2022	278	6	5	11	3.95683
SLC37A4	2022	354	5	8	13	3.67232
GNPTAB	2022	265	5	4	9	3.39623
BBS2	2022	263	5	8	13	4.94297
AGXT	2022	126	6	4	10	7.93651
MVK	2022	155	3	5	8	5.16129
BBS1	2022	82	4	1	5	6.09756
HPS1	2022	184	0	3	3	1.63043
ABCA3	2022	239	3	2	5	2.09205
fkrp	2022	365	7	9	16	4.38356
AHI1	2022	444	11	7	18	4.05405
HBA1	2022	48	2	0	2	4.16667
TMEM216	2022	85	1	1	2	2.35294
FKTN	2022	393	6	8	14	3.56234
CC2D2A	2022	599	14	13	27	4.50751
HPS3	2022	114	0	0	0	0
GRIP1	2022	94	1	0	1	1.06383
CEP290	2022	808	14	10	24	2.9703
DLD	2022	103	2	3	5	4.85437
AIRE	2022	238	1	4	5	2.10084
DHDDS	2022	156	3	3	6	3.84615
DMD	2022	1996	14	18	32	1.60321
SLC6A8	2022	169	3	1	4	2.36686
AFF2	2022	100	0	0	0	0
ARX	2022	178	1	3	4	2.24719
IDUA	2022	221	7	5	12	5.42986
MCPH1	2022	222	1	2	3	1.35135
NEB	2022	1926	6	11	17	0.882658
FMR1	2022	28	0	0	0	0
SLC26A2	2022	229	4	3	7	3.05677
ELP1	2022	529	4	3	7	1.32325
MID1	2022	61	1	0	1	1.63934
NR0B1	2022	18	1	0	1	5.55556
PCDH15	2022	909	8	9	17	1.87019
PLP1	2022	0	0	0	0
BLM	2022	1486	3	6	9	0.605653
TNXB	2022	427	2	2	4	0.936768
LRP2	2022	1061	1	3	4	0.377003
		34049	#NAME?	1493	2632	1052.99
	#NAME?	301.319	10.0796	13.2124	23.292	9.48641

## Sheet: Graphs
Year	VUS/LP	VUS/P	Total # with conflicts (LP+P)	Genes with Conflict	Total % VUS in Conflict					Year	Total % VUS in Conflict
2019	159	228	387	64	2.91					2019	2.91
2021	465	481	946	90	4.22					2021	4.22
2022	1493	1139	2632	105	7.73					2022	7.73
						total vus 35100
2022 updated	949	706	1655		4.7151
2019	49	64
2021	23	90
2022	7	106
